# Supplementary material for: Alterations in candidate genes PHF2, FANCC, PTCH1 and XPA at chromosomal 9q22.3 region: Pathological significance in early- and late-onset breast carcinoma
Source: Mol Cancer. 2008 Nov 6;7:84. doi: 10.1186/1476-4598-7-84 (PMC2633285; doi:10.1186/1476-4598-7-84)
Supplement: Additional file 1 — Pattern of alterations in early-onset (≤ 40 years) breast carcinoma. [file 1476-4598-7-84-S1.xls]

## Sheet: Sheet1
Additional File 1: Pattern of alterations in early-onset (≤ 40 years) breast carcinoma.
MARKER	Gene	Dist. from p-ter (Mb)	2612	4353	5732	79	880	2737	5364	6061	4262	129	796	983	6092	1399	5168	2571	4953	5595	638	903	4821	107	113	324	2400	5901	366	588	2033	2972L	2972R	3156	3158	3184	3266	3365	4124	4482	4604	4734	5036	5196	5580	5287L	5287R	5557	5700
D9S1803	PHF2	95.11
D9S197		95.3
PHF2 Ex-18		95.37	RA	RA	RA	RA	RA		RA		RA	RA	RA	RA	RA	RA				RA		RA		RA	RA		RA					RA	RA		RA	RA	RA	RA	RA	RA	RA	RA	RA	RA			RA	RA	RA
D9S196		95.51
D9S1958	FANCC	96.99	RA	RA	RA	RA	RA			RA	RA	RA			RA	RA	RA	RA		RA	RA		RA	RA					RA			RA	RA			RA		RA	RA			RA	RA	RA			RA		RA
FANCC Ex-2		97.05	RA	RA	RA	RA	RA			RA	RA	RA	RA		RA	RA	RA	RA		RA	RA		RA	RA					RA	RA					RA	RA		RA	RA			RA	RA	RA			RA		RA
D9S1816	PTCH1	97.31	RA			RA			RA		RA	RA		RA	RA	RA	RA	RA	RA			RA	RA	RA	RA	RA	RA		RA	RA	RA	RA	RA	RA	RA	RA	RA		RA				RA		RA	RA	RA	RA	RA
D9S1714	XPA	99.47	RA	RA		RA	RA	RA	RA		RA	RA		RA	RA	RA		RA	RA	RA	RA	RA		RA	RA	RA	RA		RA	RA	RA	RA	RA		RA	RA	RA		RA	RA		RA	RA	RA	RA	RA	RA		RA
PHF2 methylation			U	M	U	U	U	U	U	U	U	U	U	U	M	U	U	U	U	U	U	U	M	M	M	U	U	U	U	U	U	U	U	U	U	U	U	U	U	U	U	M	U	M	M	U	U	M	M
FANCC methylation			U	M	U	U	U	M	M	U	U	U	U	U	U	U	U	U	U	U	U	U	U	U	M	U	M	U	U	U	M	U	U	M	U	U	M	U	U	M	M	U	U	M	M	U	U	M	M
PTCH1 methylation			U	M	M	U	M	M	U	M	U	U	U	U	U	U	M	U	U	M	U	M	U	U	U	M	M	M	U	U	U	U	U	U	U	U	U	U	M	M	M	U	U	U	U	U	U	M	U
XPA methylation			U	M	U	U	U	M	M	U	U	U	U	U	U	U	U	M	U	U	U	U	U	U	U	U	M	U	U	U	U	U	U	U	U	U	U	U	U	U	U	U	U	M	M	U	U	M	U
Age			40	35	40	35	26	35	38	23	33	30	39	26	30	40	35	40	25	35	36	38	32	38	40	38	40	38	35	28	40	30		35	35	40	32	20	35	29	40	35	40	38	30	32	38		36
Histology			IDC	IDC	IDC	IDC	IDC	IDC	IDC	IDC	IDC	IDC	IDC	IDC	IDC	IDC	IDC	IDC	IDC	IDC	IDC	IDC	IDC	IDC	IDC	IDC	IDC	IDC	IDC	IDC	IDC	IDC	IDC	IDC	IDC	IDC	IDC	ILC	IDC	IDC	IDC	ILC	IDC	IDC	IDC	IDC	IDC	IDC	IDC
Stage			I	II	II	II	II	II	II	II	III	III	III	III	III	III	III	III	III	III	III	III	III	III	III	III	III	III	III	III	III	III	III	III	III	III	III	III	III	III	III	III	III	III	III	III	IV	IV	IV
Lymph Node			+	+	-	-	+	+	+	-	-	-	+	-	+	+	+	+	-	+	+	+	+	+	-	-	+	+	-	-	+	+	+	+	-	+	+	-	-	+	+	+	+	+	+	+	+	+	+
Grade			2	2	2	2	2	2	3	2	3	2	2	2	2	3	3	2	2	2	1	2	2	2	3	2	2	2	3	2	3	2	2	2	3	3	2	1	2	1	3	1	2	2	2	2	2	2	3
Onset			Early	Early	Early	Early	Early	Early	Early	Early	Early	Early	Early	Early	Early	Early	Early	Early	Early	Early	Early	Early	Early	Early	Early	Early	Early	Early	Early	Early	Early	Early	Early	Early	Early	Early	Early	Early	Early	Early	Early	Early	Early	Early	Early	Early	Early	Early	Early
[truncated: 1 more columns]
