# Supplementary material for: Alterations in candidate genes PHF2, FANCC, PTCH1 and XPA at chromosomal 9q22.3 region: Pathological significance in early- and late-onset breast carcinoma
Source: Mol Cancer. 2008 Nov 6;7:84. doi: 10.1186/1476-4598-7-84 (PMC2633285; doi:10.1186/1476-4598-7-84)
Supplement: Additional file 2 — Pattern of alterations in late-onset (> 40 years) breast carcinoma. [file 1476-4598-7-84-S2.xls]

## Sheet: Sheet1
Additional File 2: Pattern of alterations in late-onset (> 40 years) breast carcinoma.
MARKER	Gene	Dist. from p-ter (Mb)	4137	1401	2407	3756	3461	2587	4187	5234	6285	148	1144	141	374	5358	76	1183	1186	2434	2548	3069	4800	4832	5432	1085	3990	1590	5213	4251	314	6155	1273	4509	177	1082	170	1099	1818	1865	2490	2766	3025	3098	3924	4010	4131	4272	4370
D9S1803	PHF2	95.11
D9S197		95.3
PHF2 Ex-18		95.37	RA	RA	RA	RA	RA				RA	RA			RA	RA	RA		RA	RA		RA		RA		RA	RA	RA	RA		RA	RA	RA	RA	RA	RA	RA		RA	RA	RA	RA			RA	RA		RA	RA
D9S196		95.51
D9S1958	FANCC	96.99	RA	RA	RA	RA	RA				RA	RA	RA		RA	RA		RA		RA	RA	RA	RA	RA		RA		RA	RA	RA		RA		RA			RA		RA							RA	RA
FANCC Ex-2		97.05	RA			RA	RA						RA		RA	RA		RA		RA	RA	RA	RA	RA		RA	RA		RA	RA		RA	RA	RA			RA		RA							RA	RA	RA
D9S1816	PTCH1	97.31	RA		RA	RA	RA	RA	RA	RA	RA		RA	RA	RA	RA	RA	RA	RA					RA	RA	RA	RA	RA	RA			RA	RA	RA	RA		RA			RA	RA	RA	RA	RA	RA	RA		RA
D9S1714	XPA	99.47	RA	RA	RA	RA	RA	RA	RA	RA	RA	RA		RA	RA	RA		RA	RA	RA		RA		RA	RA	RA	RA	RA	RA	RA		RA	RA	RA	RA	RA	RA			RA	RA	RA		RA	RA	RA		RA	RA
PHF2 methylation			M	U	U	U	U	M	U	U	U	M	U	U	U	U	M	U	U	M	U	U	U	U	U	U	U	U	U	U	U	M	U	U	U	U	U	U	U	M	U	M	M	U	U	U	U	M	M
FANCC methylation			U	M	U	U	U	M	U	M	M	U	U	M	M	U	M	U	U	U	U	U	M	U	M	U	M	U	U	U	U	M	U	U	U	M	U	U	U	M	U	M	M	M	U	U	M	M	M
PTCH1 methylation			M	U	U	M	U	U	M	U	U	U	M	M	M	U	M	U	U	M	U	U	U	U	U	M	U	U	M	M	U	U	U	M	U	U	U	U	U	M	M	M	M	U	U	M	U	U	U
XPA methylation			U	U	U	M	U	U	M	U	M	U	M	U	U	U	M	U	U	U	M	U	U	U	U	M	M	M	U	U	U	U	U	U	M	U	U	U	U	M	U	M	M	U	U	U	U	U	U
Age			50	45	42	44	48	46	50	43	55	60	45	60	55	45	45	58	42	55	61	48	50	59	52	50	60	45	41	77	54	50	43	43	55	65	55	60	45	42	65	52	62	60	52	52	63	53	60
Histology			IDC	IDC	IDC	IDC	IDC	IDC	IDC	IDC	IDC	IDC	IDC	IDC	IDC	IDC	IDC	IDC	IDC	IDC	IDC	IDC	IDC	IDC	IDC	IDC	IDC	IDC	IDC	IDC	IDC	IDC	IDC	IDC	IDC	IDC	IDC	IDC	IDC	IDC	IDC	IDC	IDC	IDC	IDC	IDC	IDC	IDC	IDC
Stage			I	I	II	II	II	II	II	II	II	II	II	II	II	II	II	II	II	II	II	II	II	II	II	III	III	III	III	III	III	III	III	III	III	III	III	III	III	III	III	III	III	III	III	III	III	III	III
Lymph Node			-	-	+	-	+	+	+	+	-	+	-	-	+	+	+	+	+	+	-	+	+	+	+	+	+	+	+	+	+	+	+	-	+	+	+	-	+	-	-	+	+	+	+	+	+	+	+
Tumor Grade			2	2	2	2	2	2	3	2	2	2	2	3	1	3	3	3	2	2	1	1	2	2	3	1	2	2	2	3	1	2	2	2	2	2	2	2	2	3	3	2	3	2	1	1	2	2	2
Onset			Late	Late	Late	Late	Late	Late	Late	Late	Late	Late	Late	Late	Late	Late	Late	Late	Late	Late	Late	Late	Late	Late	Late	Late	Late	Late	Late	Late	Late	Late	Late	Late	Late	Late	Late	Late	Late	Late	Late	Late	Late	Late	Late	Late	Late	Late	Late
[truncated: 13 more columns]
