# Supplementary material for: Alterations in candidate genes PHF2, FANCC, PTCH1 and XPA at chromosomal 9q22.3 region: Pathological significance in early- and late-onset breast carcinoma
Source: Mol Cancer. 2008 Nov 6;7:84. doi: 10.1186/1476-4598-7-84 (PMC2633285; doi:10.1186/1476-4598-7-84)
Supplement: Additional file 3 — Frequency of methylation of chr.9q22.32-22.33 candidate genes in early- and late-onset breast carcinoma. [file 1476-4598-7-84-S3.xls]

## Sheet: Sheet1
Additional File 3: Frequency of methylation of chr.9q22.32-22.33
candidate genes in early- and late-onset breast carcinoma.
EARLY-ONSET BC (N = 47)
S. No.	PHF2 methylation	FANCC methylation	PTCH1 methylation	XPA methylation
2612	U	U	U	U
4353	M	M	M	M
5732	U	U	M	U
79	U	U	U	U
880	U	U	M	U
2737	U	M	M	M
5364	U	M	U	M
6061	U	U	M	U
4262	U	U	U	U
129	U	U	U	U
796	U	U	U	U
983	U	U	U	U
6092	M	U	U	U
1399	U	U	U	U
5168	U	U	M	U
2571	U	U	U	M
4953	U	U	U	U
5595	U	U	M	U
638	U	U	U	U
903	U	U	M	U
4821	M	U	U	U
107	M	U	U	U
113	M	M	U	U
324	U	U	M	U
2400	U	M	M	M
5901	U	U	M	U
366	U	U	U	U
588	U	U	U	U
2033	U	M	U	U
2972L	U	U	U	U
2972R	U	U	U	U
3156	U	M	U	U
3158	U	U	U	U
3184	U	U	U	U
3266	U	M	U	U
3365	U	U	U	U
4124	U	U	M	U
4482	U	M	M	U
4604	U	M	M	U
4734	M	U	U	U
5036	U	U	U	U
5196	M	M	U	M
5580	M	M	U	M
5287L	U	U	U	U
5287R	U	U	U	U
5557	M	M	M	M
5700	M	M	U	U
Frequency	0.21	0.3	0.32	0.17
LATE-ONSET BC (N = 59)
S. No.	PHF2 methylation	FANCC methylation	PTCH1 methylation	XPA methylation
4137	M	U	M	U
1401	U	M	U	U
2407	U	U	U	U
3756	U	U	M	M
3461	U	U	U	U
2587	M	M	U	U
4187	U	U	M	M
5234	U	M	U	U
6285	U	M	U	M
148	M	U	U	U
1144	U	U	M	M
141	U	M	M	U
374	U	M	M	U
5358	U	U	U	U
76	M	M	M	M
1183	U	U	U	U
1186	U	U	U	U
2434	M	U	M	U
2548	U	U	U	M
3069	U	U	U	U
4800	U	M	U	U
4832	U	U	U	U
5432	U	M	U	U
1085	U	U	M	M
3990	U	M	U	M
1590	U	U	U	M
5213	U	U	M	U
4251	U	U	M	U
314	U	U	U	U
6155	M	M	U	U
1273	U	U	U	U
4509	U	U	M	U
177	U	U	U	M
1082	U	M	U	U
170	U	U	U	U
1099	U	U	U	U
1818	U	U	U	U
1865	M	M	M	M
2490	U	U	M	U
2766	M	M	M	M
3025	M	M	M	M
3098	U	M	U	U
3924R	U	U	U	U
4010	U	U	M	U
4131	U	M	U	U
4272	M	M	U	U
4370	M	M	U	U
4447	M	M	M	M
4671	U	U	U	U
5164	U	M	U	U
5283	U	U	U	U
5337	U	U	U	U
5375	U	U	M	U
5451	U	U	U	U
5596	U	U	M	U
6189	U	U	U	U
7	M	M	U	U
5051	U	M	U	U
563	U	U	M	U
Frequency	0.22	0.39	0.36	0.24
