# Supplementary material for: Alterations in candidate genes PHF2, FANCC, PTCH1 and XPA at chromosomal 9q22.3 region: Pathological significance in early- and late-onset breast carcinoma
Source: Mol Cancer. 2008 Nov 6;7:84. doi: 10.1186/1476-4598-7-84 (PMC2633285; doi:10.1186/1476-4598-7-84)
Supplement: Additional file 4 — Frequency of overall alterations (deletion/methylation) of candidate TSGs in breast carcinoma. [file 1476-4598-7-84-S4.xls]

## Sheet: Sheet1
Additional File 4: Frequency of overall alterations (deletion/methylation) of candidate TSGs in breast carcinoma.
Early-onset breast carcinoma (N = 47)
S. No.	PHF2 deletion	PHF2 methylation	PHF2 overall alteration	FANCC deletion	FANCC methylation	FANCC overall alteration	PTCH1 deletion	PTCH1 methylation	PTCH1 overall alteration	XPA deletion	XPA methylation	XPA overall alteration
2612	D +	M -	A +	D -	M -	A -	D -	M -	A -	D -	M -	A -
4353	D -	M +	A +	D -	M +	A +	D +	M +	A +	D -	M +	A +
5732	D +	M -	A +	D -	M -	A -	D +	M +	A +	D +	M -	A +
79	D -	M -	A -	D -	M -	A -	D -	M -	A -	D -	M -	A -
880	D -	M -	A -	D -	M -	A -	D +	M +	A +	D -	M -	A -
2737	D +	M -	A +	D +	M +	A +	D +	M +	A +	D -	M +	A +
5364	D -	M -	A -	D +	M +	A +	D -	M -	A -	D -	M +	A +
6061	D +	M -	A +	D -	M -	A -	D +	M +	A +	D +	M -	A +
4262	D +	M -	A +	D -	M -	A -	D -	M -	A -	D -	M -	A -
129	D -	M -	A -	D -	M -	A -	D -	M -	A -	D -	M -	A -
796	D -	M -	A -	D +	M -	A +	D +	M -	A +	D +	M -	A +
983	D -	M -	A -	D +	M -	A +	D -	M -	A -	D -	M -	A -
6092	D -	M +	A +	D -	M -	A -	D -	M -	A -	D -	M -	A -
1399	D -	M -	A -	D -	M -	A -	D -	M -	A -	D -	M -	A -
5168	D +	M -	A +	D -	M -	A -	D -	M +	A +	D +	M -	A +
2571	D +	M -	A +	D -	M -	A -	D -	M -	A -	D -	M +	A +
4953	D +	M -	A +	D +	M -	A +	D -	M -	A -	D -	M -	A -
5595	D +	M -	A +	D -	M -	A -	D +	M +	A +	D -	M -	A -
638	D +	M -	A +	D -	M -	A -	D +	M -	A +	D -	M -	A -
903	D -	M -	A -	D +	M -	A +	D -	M +	A +	D -	M -	A -
4821	D +	M +	A +	D -	M -	A -	D -	M -	A -	D +	M -	A +
107	D -	M +	A +	D -	M -	A -	D -	M -	A -	D -	M -	A -
113	D -	M +	A +	D +	M +	A +	D -	M -	A -	D -	M -	A -
324	D +	M -	A +	D +	M -	A +	D -	M +	A +	D -	M -	A -
2400	D -	M -	A -	D +	M +	A +	D -	M +	A +	D -	M +	A +
5901	D +	M -	A +	D +	M -	A +	D +	M +	A +	D +	M -	A +
366	D +	M -	A +	D -	M -	A -	D -	M -	A -	D -	M -	A -
588	D +	M -	A +	D +	M -	A +	D -	M -	A -	D -	M -	A -
2033	D +	M -	A +	D +	M +	A +	D -	M -	A -	D -	M -	A -
2972L	D -	M -	A -	D +	M -	A +	D -	M -	A -	D -	M -	A -
2972R	D -	M -	A -	D +	M -	A +	D -	M -	A -	D -	M -	A -
3156	D +	M -	A +	D +	M +	A +	D -	M -	A -	D +	M -	A +
3158	D -	M -	A -	D +	M -	A +	D -	M -	A -	D -	M -	A -
3184	D -	M -	A -	D -	M -	A -	D -	M -	A -	D -	M -	A -
3266	D -	M -	A -	D +	M +	A +	D -	M -	A -	D -	M -	A -
3365	D -	M -	A -	D -	M -	A -	D +	M -	A +	D +	M -	A +
4124	D -	M -	A -	D -	M -	A -	D -	M +	A +	D -	M -	A -
4482	D -	M -	A -	D +	M +	A +	D +	M +	A +	D -	M -	A -
4604	D -	M -	A -	D +	M +	A +	D +	M +	A +	D +	M -	A +
4734	D -	M +	A +	D -	M -	A -	D +	M -	A +	D -	M -	A -
5036	D -	M -	A -	D -	M -	A -	D -	M -	A -	D -	M -	A -
5196	D -	M +	A +	D -	M +	A +	D +	M -	A +	D -	M +	A +
5580	D +	M +	A +	D +	M +	A +	D -	M -	A -	D -	M +	A +
5287L	D +	M -	A +	D +	M -	A +	D -	M -	A -	D -	M -	A -
5287R	D +	M -	A +	D -	M -	A -	D -	M -	A -	D -	M -	A -
5557	D -	M +	A +	D +	M +	A +	D -	M +	A +	D +	M +	A +
5700	D -	M +	A +	D -	M +	A +	D -	M -	A -	D -	M -	A -
Frequency	0.43	0.21	0.6	0.47	0.3	0.53	0.3	0.32	0.43	0.21	0.17	0.36
Late-onset breast carcinoma (N = 59)
S. No.	PHF2 deletion	PHF2 methylation	PHF2 overall alteration	FANCC deletion	FANCC methylation	FANCC overall alteration	PTCH1 deletion	PTCH1 methylation	PTCH1 overall alteration	XPA deletion	XPA methylation	XPA overall alteration
4137	D -	M +	A +	D +	M -	A +	D -	M +	A +	D -	M -	A -
1401	D -	M -	A -	D +	M +	A +	D +	M -	A +	D -	M -	A -
2407	D +	M -	A +	D -	M -	A -	D -	M -	A -	D -	M -	A -
3756	D -	M -	A -	D -	M -	A -	D -	M +	A +	D -	M +	A +
3461	D -	M -	A -	D -	M -	A -	D -	M -	A -	D -	M -	A -
2587	D +	M +	A +	D +	M +	A +	D -	M -	A -	D -	M -	A -
4187	D +	M -	A +	D +	M -	A +	D -	M +	A +	D -	M +	A +
5234	D +	M -	A +	D +	M +	A +	D -	M -	A -	D -	M -	A -
6285	D -	M -	A -	D +	M +	A +	D -	M -	A -	D -	M +	A +
148	D -	M +	A +	D +	M -	A +	D +	M -	A +	D -	M -	A -
1144	D +	M -	A +	D -	M -	A -	D -	M +	A +	D +	M +	A +
141	D +	M -	A +	D +	M +	A +	D -	M +	A +	D -	M -	A -
374	D +	M -	A +	D -	M +	A +	D -	M +	A +	D -	M -	A -
5358	D -	M -	A -	D -	M -	A -	D -	M -	A -	D -	M -	A -
76	D -	M +	A +	D +	M +	A +	D -	M +	A +	D +	M +	A +
1183	D +	M -	A +	D -	M -	A -	D -	M -	A -	D -	M -	A -
1186	D +	M -	A +	D +	M -	A +	D -	M -	A -	D -	M -	A -
2434	D -	M +	A +	D -	M -	A -	D +	M +	A +	D -	M -	A -
2548	D +	M -	A +	D -	M -	A -	D +	M -	A +	D +	M +	A +
3069	D -	M -	A -	D -	M -	A -	D +	M -	A +	D -	M -	A -
4800	D +	M -	A +	D -	M +	A +	D +	M -	A +	D +	M -	A +
4832	D -	M -	A -	D -	M -	A -	D -	M -	A -	D -	M -	A -
5432	D +	M -	A +	D +	M +	A +	D -	M -	A -	D -	M -	A -
1085	D +	M -	A +	D -	M -	A -	D -	M +	A +	D -	M +	A +
3990	D +	M -	A +	D +	M +	A +	D -	M -	A -	D -	M +	A +
1590	D +	M -	A +	D +	M -	A +	D -	M -	A -	D -	M +	A +
5213	D -	M -	A -	D -	M -	A -	D -	M +	A +	D -	M -	A -
4251	D +	M -	A +	D -	M -	A -	D +	M +	A +	D -	M -	A -
314	D -	M -	A -	D +	M -	A +	D +	M -	A +	D +	M -	A +
6155	D +	M +	A +	D -	M +	A +	D -	M -	A -	D -	M -	A -
1273	D -	M -	A -	D +	M -	A +	D -	M -	A -	D -	M -	A -
4509	D -	M -	A -	D -	M -	A -	D -	M +	A +	D -	M -	A -
177	D +	M -	A +	D +	M -	A +	D -	M -	A -	D -	M +	A +
1082	D -	M -	A -	D +	M +	A +	D +	M -	A +	D -	M -	A -
170	D -	M -	A -	D -	M -	A -	D -	M -	A -	D -	M -	A -
1099	D +	M -	A +	D +	M -	A +	D +	M -	A +	D +	M -	A +
1818	D -	M -	A -	D -	M -	A -	D +	M -	A +	D +	M -	A +
1865	D -	M +	A +	D +	M +	A +	D -	M +	A +	D -	M +	A +
2490	D -	M -	A -	D +	M -	A +	D -	M +	A +	D -	M -	A -
2766	D -	M +	A +	D +	M +	A +	D -	M +	A +	D -	M +	A +
3025	D +	M +	A +	D +	M +	A +	D -	M +	A +	D +	M +	A +
3098	D +	M -	A +	D +	M +	A +	D -	M -	A -	D -	M -	A -
3924R	D -	M -	A -	D +	M -	A +	D -	M -	A -	D -	M -	A -
4010	D -	M -	A -	D -	M -	A -	D -	M +	A +	D -	M -	A -
4131	D +	M -	A +	D -	M +	A +	D +	M -	A +	D +	M -	A +
4272	D -	M +	A +	D +	M +	A +	D -	M -	A -	D -	M -	A -
4370	D -	M +	A +	D +	M +	A +	D +	M -	A +	D -	M -	A -
4447	D -	M +	A +	D -	M +	A +	D +	M +	A +	D +	M +	A +
4671	D -	M -	A -	D -	M -	A -	D +	M -	A +	D +	M -	A +
5164	D +	M -	A +	D +	M +	A +	D -	M -	A -	D -	M -	A -
5283	D -	M -	A -	D -	M -	A -	D -	M -	A -	D -	M -	A -
5337	D -	M -	A -	D +	M -	A +	D -	M -	A -	D -	M -	A -
5375	D +	M -	A +	D -	M -	A -	D -	M +	A +	D -	M -	A -
5451	D -	M -	A -	D -	M -	A -	D -	M -	A -	D -	M -	A -
5596	D -	M -	A -	D -	M -	A -	D -	M +	A +	D -	M -	A -
6189	D +	M -	A +	D -	M -	A -	D -	M -	A -	D -	M -	A -
7	D -	M +	A +	D +	M +	A +	D +	M -	A +	D +	M -	A +
5051	D -	M -	A -	D -	M +	A +	D -	M -	A -	D -	M -	A -
563	D -	M -	A -	D -	M -	A -	D -	M +	A +	D -	M -	A -
Frequency	0.42	0.22	0.59	0.49	0.39	0.59	0.27	0.36	0.58	0.2	0.24	0.36
" D " signifies deletion status
" M " signifies methylation status
" A " signifies any alteration (deletion/methylation ) status
