# Supplementary material for: Alterations in candidate genes PHF2, FANCC, PTCH1 and XPA at chromosomal 9q22.3 region: Pathological significance in early- and late-onset breast carcinoma
Source: Mol Cancer. 2008 Nov 6;7:84. doi: 10.1186/1476-4598-7-84 (PMC2633285; doi:10.1186/1476-4598-7-84)
Supplement: Additional file 5 — Q-PCR data sheet for expression analysis of candidate TSGs. [file 1476-4598-7-84-S5.xls]

## Sheet: Sheet1
Additional File 5: Q-PCR data sheet for expression analysis of candidate TSGs
	Fold expression of candidate TSGs at chr.9q22.32-22.33 region
	PHF2 (2-ΔΔCt)	FANCC (2-ΔΔCt)	PTCH1 (2-ΔΔCt)
	40.8	14.72	9
	20.4	9.7	7.8
	8.9	-7.1	4.5
	-4.4	-10	-1.5
	-7.2	-11.1	-2.2
	-15.7	-13.2	-4.4
	-16.7	-17.4	-4.7
	-19	-21.4	-4.7
	-20.4	-23	-5.8
	-25.1	-30.3	-12.4
	-28.8	-40	-42.5
	-40.7	-42.8	-43.1
	-48.8	-56.5	-49.5
	-117.8	-104.7	-65.3
	-123.6	-121.1	-75.1
Mean	-26.54	-31.612	-19.3267
Median	-19	-21.4	-4.7
	Calculation for Box plot generation
		PHF2	FANCC	PTCH1
	Upper Quartile (q1)	-4.4	-10	-1.5
	minimum value	-123.6	-121.1	-75.1
	median value	-19	-21.4	-4.7
	mean value	-26.54	-31.6	-19.3
	maximum value	40.8	14.72	9
	Lower Quartile (q3)	-40.7	-42.8	-43.1
